# Supplementary material for: Correlation between Allergic Rhinitis and Laryngopharyngeal Reflux
Source: Biomed Res Int. 2018 Mar 22;2018:2951928. doi: 10.1155/2018/2951928 (PMC5885348; doi:10.1155/2018/2951928)
Supplement: Supplementary Materials — Standardized questionnaire for SFAR assessment in English and Arabic. [file 2951928.f1.zip]

Archive with 3 entries (2 files):
- 2951928.f1/
- 2951928.f1/2951928.f1.docx
- 2951928.f1/2951928.f2.docx
